# Supplementary material for: Effect of Four Different Initial Drying Temperatures on Biochemical Profile and Volatilome of Black Tea
Source: Metabolites. 2025 Jan 25;15(2):74. doi: 10.3390/metabo15020074 (PMC11857630; doi:10.3390/metabo15020074)
Supplement: Supplementary file 1 [file metabolites-15-00074-s001.zip]

Archive with 4 entries (4 files):
- Supplementary Figures.pptx
- __MACOSX/._Supplementary Figures.pptx
- Table S1.xlsx
- __MACOSX/._Table S1.xlsx
