# Supplementary material for: Effect of Four Different Initial Drying Temperatures on Biochemical Profile and Volatilome of Black Tea
Source: Metabolites. 2025 Jan 25;15(2):74. doi: 10.3390/metabo15020074 (PMC11857630; doi:10.3390/metabo15020074)
Supplement: Supplementary file 1 [file metabolites-15-00074-s001.zip › Table S1.xlsx]

## Sheet: Table S1
Index	Class	Compound	R65vsR85	R65vsR105	R65vsR125	R85vsR105	R85vsR125	R105vsR125		R65vsR85	R85vsR105	R105vsR125
D218	Acid	Cyclohexanecarboxylic acid	0	0	1.51257	0	-2.24956	-2.16682		0	0	-2.16682
WAMW2125	Acid	2-Propenoic acid	0	0	-2.11726	0	2.31233	2.20935		0	0	2.20935
YZMW0349	Acid	.alpha.-Hydroxyisocaproic acid	0	0	-1.8792	0	1.77693	1.60422		0	0	1.60422
YZMW0507	Acid	Benzeneacetic acid, .alpha.-hydroxy-, (R)-	2.60826	0	0	2.55792	2.75715	0		2.60826	2.55792	0
D792*191	Alcohol	1-Butanethiol, 2-methyl-	0	0	-1.5857	0	1.69191	1.39161		0	0	1.39161
GMW0217	Alcohol	Benzeneethanol, .beta.-methyl-	0	0	-1.70182	0	1.75405	1.22839		0	0	1.22839
KMW0143*211	Alcohol	2-Heptanol	0	0	-2.37603	0	2.43048	2.16618		0	0	2.16618
KMW0442	Alcohol	3-Phenylpropanol	0	0	-1.69668	0	1.6698	1.77814		0	0	1.77814
QWMW0304*191	Alcohol	1-Butanethiol, 3-methyl-	0	0	-1.5857	0	1.69191	1.39161		0	0	1.39161
QWMW0433*269	Alcohol	2-Nonen-1-ol, (Z)-	0	0	-1.04168	0	0	0		0	0	0
QWMW1295*211	Alcohol	2-Heptanol, (S)-	0	0	-2.37603	0	2.43048	2.16618		0	0	2.16618
WMW0064*269	Alcohol	2-Nonen-1-ol, (E)-	0	0	-1.04168	0	0	0		0	0	0
XMW0228	Alcohol	Cyclohexanol, 1-ethenyl-	0	0	1.11876	0	-1.29399	-1.1848		0	0	-1.1848
XMW0682	Alcohol	Benzenemethanol, .alpha.-methyl-.alpha.-(1-methyl-2-propenyl)-	0	0	-1.02904	0	1.05934	1.15392		0	0	1.15392
XMW0928	Alcohol	Benzenemethanol, .alpha.,4-dimethyl-	1.4716	0	0	1.62544	1.46171	0		1.4716	1.62544	0
XMW1233	Alcohol	3-Cyclopentyl-1-propanol	-2.00425	0	0	-1.47076	0	0		-2.00425	-1.47076	0
YZMW0310	Alcohol	3-Hexanol, 2,2-dimethyl-	0	0	-1.46246	0	1.42985	1.40787		0	0	1.40787
D344*309	Aldehyde	2,4-Undecadienal, (E,E)-	0	0	0	0	1.37359	0		0	0	0
D79	Aldehyde	Benzaldehyde, 4-ethoxy-	0	0	-1.50728	0	1.6812	1.68632		0	0	1.68632
KMW0047*163	Aldehyde	2-Butenal, 2-methyl-	0	0	-2.5335	0	2.58186	2.54385		0	0	2.54385
KMW0122	Aldehyde	Heptanal	0	0	-2.12211	0	2.14458	2.10781		0	0	2.10781
KMW0293	Aldehyde	2,4-Octadienal, (E,E)-	0	0	-2.49752	0	2.55771	2.42521		0	0	2.42521
KMW0361*138	Aldehyde	Benzaldehyde, 4-ethyl-	0	0	1.23401	0	-1.00722	-1.1153		0	0	-1.1153
KMW0418	Aldehyde	(1R)-(-)-Myrtenal	0	0	1.47287	0	-1.48203	-1.27352		0	0	-1.27352
KMW0467*077	Aldehyde	Cinnamaldehyde, (E)-	0	0	1.23552	0	-1.37722	-1.22095		0	0	-1.22095
QWMW0596	Aldehyde	1H-Pyrrole-2-carboxaldehyde, 1-ethyl-	0	0	1.62443	0	-1.5527	-1.45326		0	0	-1.45326
QWMW0879	Aldehyde	5-Methyl-2-phenyl-2-hexenal	0	0	1.00825	0	-1.35755	0		0	0	0
WAMW0558*309	Aldehyde	2,4-Undecadienal	0	0	0	0	1.37359	0		0	0	0
WMW0047	Aldehyde	5-Ethylcyclopent-1-enecarboxaldehyde	0	0	1.53985	0	-1.48137	-1.37206		0	0	-1.37206
WMW0061*138	Aldehyde	Benzaldehyde, 2-ethyl-	0	0	1.23401	0	-1.00722	-1.1153		0	0	-1.1153
WMW0069*077	Aldehyde	2-Propenal, 3-phenyl-	0	0	1.23552	0	-1.37722	-1.22095		0	0	-1.22095
WMW0199*163	Aldehyde	2-Butenal, 2-methyl-, (E)-	0	0	-2.5335	0	2.58186	2.54385		0	0	2.54385
XMW0098*043	Aldehyde	1,4-Benzenedicarboxaldehyde	0	0	1.20579	0	-1.19059	0		0	0	0
XMW0170*138	Aldehyde	Benzaldehyde, 3-ethyl-	0	0	1.23401	0	-1.00722	-1.1153		0	0	-1.1153
XMW0189	Aldehyde	3-Cyclohexene-1-acetaldehyde, .alpha.,4-dimethyl-	0	0	1.20889	0	-1.1325	-1.16319		0	0	-1.16319
XMW0610*043	Aldehyde	Isophthalaldehyde	0	0	1.20579	0	-1.19059	0		0	0	0
XMW0650*163	Aldehyde	2-Butenal, 3-methyl-	0	0	-2.5335	0	2.58186	2.54385		0	0	2.54385
XMW0675	Aldehyde	2,6,6-Trimethylcyclohexa-1,4-dienecarbaldehyde	1.52615	1.37401	1.26227	0	0	0		1.52615	0	0
XMW1324	Aldehyde	Benzeneacetaldehyde, .alpha.-ethylidene-	0	0	1.05987	0	-1.16363	-1.03867		0	0	-1.03867
WAMW2123	Amine	Propanamide	0	0	-3.45409	0	3.76378	2.94471		0	0	2.94471
XMW0297	Amine	1,4-Butanediamine	0	0	-2.65069	0	2.61656	2.57559		0	0	2.57559
KMW0060	Aromatics	Toluene	0	0	1.13593	0	0	0		0	0	0
KMW0404	Aromatics	Naphthalene	0	0	-1.18857	0	0	1.07108		0	0	1.07108
QWM0004	Aromatics	Naphthalene, 1,2-dihydro-1,1,6-trimethyl-	0	0	2.44649	0	-2.23009	-2.20839		0	0	-2.20839
WAMW0286	Aromatics	Benzene, heptyl-	0	0	1.1425	0	0	0		0	0	0
XMW0786	Aromatics	Benzene, 1,3,5-triethyl-	0	0	2.39026	0	-1.41674	-1.45602		0	0	-1.45602
XMW1095	Aromatics	Benzene, 1,2-diethyl-3,4,5,6-tetramethyl-	0	0	1.33382	0	-1.36352	-1.22804		0	0	-1.22804
D158	Ester	2-Phenoxyethyl isobutyrate	0	0	-1.35427	0	1.33948	1.27926		0	0	1.27926
D360*051	Ester	Ethyl nerate	2.83094	0	2.46832	1.62181	0	0		2.83094	1.62181	0
D361*051	Ester	Ethyl geranate	2.83094	0	2.46832	1.62181	0	0		2.83094	1.62181	0
GGMW0153*301	Ester	Methyl cis-cinnamate	0	0	1.25021	0	-1.4234	-1.13847		0	0	-1.13847
GMW0163	Ester	1-Butanol, 3-methyl-, propanoate	0	0	0	1.25041	0	0		0	1.25041	0
GMW0247*278	Ester	m-Cresyl acetate	0	0	-2.42532	0	2.50581	2.53864		0	0	2.53864
GMW0303	Ester	Butyl lactate	-1.13477	0	0	-1.07415	-1.44304	0		-1.13477	-1.07415	0
KMW0191	Ester	Hexanoic acid, ethyl ester	0	0	-1.68868	0	2.21374	1.32357		0	0	1.32357
KMW0303*301	Ester	2-Propenoic acid, 3-phenyl-, methyl ester	0	0	1.25021	0	-1.4234	-1.13847		0	0	-1.13847
KMW0571	Ester	Butyl caprate	0	0	1.06095	0	0	0		0	0	0
KMW0574*322	Ester	2-Propenoic acid, 3-phenyl-, ethyl ester	0	0	1.51949	0	-1.84109	-1.52412		0	0	-1.52412
KMW0679*301	Ester	2-Propenoic acid, 3-phenyl-, methyl ester, (E)-	0	0	1.25021	0	-1.4234	-1.13847		0	0	-1.13847
KMW0680	Ester	Butanedioic acid, hydroxy-, diethyl ester	0	0	0	0	-1.12864	0		0	0	0
KMW0686*322	Ester	2-Propenoic acid, 3-phenyl-, ethyl ester, (E)-	0	0	1.51949	0	-1.84109	-1.52412		0	0	-1.52412
NMW0014	Ester	Succinic anhydride	0	0	-2.68591	0	2.42681	2.74469		0	0	2.74469
NMW0068*278	Ester	Acetic acid, 4-methylphenyl ester	0	0	-2.42532	0	2.50581	2.53864		0	0	2.53864
NMW0186	Ester	Cyclohexanepropanoic acid, 2-propenyl ester	0	0	-1.27348	0	1.60939	1.19091		0	0	1.19091
QWMW0582	Ester	Ethane, isothiocyanato-	0	0	-1.55753	0	1.71578	1.61927		0	0	1.61927
QWMW0777	Ester	Pentanoic acid, 3-methyl-, ethyl ester	0	0	-1.11349	0	1.1644	0		0	0	0
QWMW0919*051	Ester	2,6-Octadienoic acid, 3,7-dimethyl-, ethyl ester	2.83094	0	2.46832	1.62181	0	0		2.83094	1.62181	0
QWMW1117	Ester	3-Octanol, acetate	0	0	1.55481	0	-2.14436	-2.20126		0	0	-2.20126
QWMW1296	Ester	Ethyl 2-hydroxy-3-phenylpropanoate	0	0	-1.51049	0	1.88756	1.53235		0	0	1.53235
XMW0287	Ester	Benzoic acid, 2-methylpropyl ester	0	0	4.08981	0	-3.24181	-4.08981		0	0	-4.08981
XMW0472	Ester	1,2-Ethanediol, monobenzoate	0	0	0	0	1.01251	0		0	0	0
XMW0587	Ester	Octanoic acid-tert butyl ester	0	0	1.13743	0	-1.24129	-1.11922		0	0	-1.11922
XMW1102	Ester	Vinyl trans-cinnamate	0	0	1.45995	0	-1.62026	-1.38207		0	0	-1.38207
XMW1199	Ester	Propanoic acid, 2-methyl-, butyl ester	0	0	-2.63099	0	2.43003	2.67041		0	0	2.67041
XMW1212	Ester	2-Furancarboxylic acid, ethyl ester	0	0	0	0	0	1.49547		0	0	1.49547
QWMW1220	Ether	Benzyl methyl disulfide	0	0	-2.12647	0	2.18861	2.30292		0	0	2.30292
XMW1179	Ether	Butane, 1,1'-oxybis[4-chloro-	0	0	-2.50899	0	2.95244	2.53164		0	0	2.53164
BPMW009	Heterocyclic compound	3-Pyridinecarboxamide, N-methyl-	0	0	0	0	1.09206	0		0	0	0
D364	Heterocyclic compound	2-Ethoxy-3-methylpyrazine	0	0	1.19339	0	-1.38515	-1.54354		0	0	-1.54354
KMW0274	Heterocyclic compound	Maltol	-2.02995	0	0	0	-2.54536	-1.55935		-2.02995	0	-1.55935
KMW0348*101	Heterocyclic compound	Pyrazine, 3,5-diethyl-2-methyl-	0	0	4.38828	0	-4.38828	-4.38828		0	0	-4.38828
NMW0026	Heterocyclic compound	1,4-Dithiane	0	0	0	0	-1.01854	0		0	0	0
QWMW0254	Heterocyclic compound	2-Methoxy-3,5-dimethylpyrazine	0	0	-3.03087	0	3.06978	2.53371		0	0	2.53371
QWMW0437	Heterocyclic compound	Pyrazine, 2-(n-propyl)-	0	0	3.12294	0	-3.12294	-3.12294		0	0	-3.12294
WAMW2202	Heterocyclic compound	Quinoline, 6-methyl-	0	0	1.8085	0	-1.69827	-1.65779		0	0	-1.65779
WMW0208	Heterocyclic compound	2H-Pyran-2-one, tetrahydro-6-(2-pentenyl)-, (Z)-	-1.06995	0	-1.02903	0	0	0		-1.06995	0	0
XMW0355	Heterocyclic compound	1,3-Diazabicyclo[3.1.0]hexane	0	0	-2.76299	0	2.78033	2.65429		0	0	2.65429
XMW0482	Heterocyclic compound	1H-Pyrrole, 1-ethyl-	0	0	3.53377	0	-2.77484	-3.22976		0	0	-3.22976
XMW1314*101	Heterocyclic compound	2,3,5-Trimethyl-6-ethylpyrazine	0	0	4.38828	0	-4.38828	-4.38828		0	0	-4.38828
XMW2452	Heterocyclic compound	1H-Pyrrole, 1-(2-furanylmethyl)-	0	0	1.21926	0	0	0		0	0	0
YZMW0027	Heterocyclic compound	Piperazine, 1,4-dimethyl-	0	0	-1.66528	0	1.68386	1.64827		0	0	1.64827
YZMW0598	Heterocyclic compound	1H-Imidazole, 2-methyl-	2.09227	2.22669	3.68789	0	-1.59562	-1.4612		2.09227	0	-1.4612
KMW0137	Hydrocarbons	Nonane	0	0	-2.52994	0	2.57993	2.40466		0	0	2.40466
WAMW1825	Hydrocarbons	Cetene	0	0	1.45589	0	0	0		0	0	0
WMW0126	Hydrocarbons	1,3-Hexadiene, 3-ethyl-2-methyl-	0	0	0	0	0	1.33877		0	0	1.33877
XMW0437	Hydrocarbons	1,5-Cyclooctadiene, 1,6-dimethyl-	0	0	-2.54039	0	2.42878	2.38939		0	0	2.38939
XMW0894	Hydrocarbons	Hexane, 3-ethyl-2-methyl-	0	0	0	0	0	1.35019		0	0	1.35019
XMW1002	Hydrocarbons	Isolongifolene, 4,5,9,10-dehydro-	0	0	-1.20561	0	1.52344	1.23776		0	0	1.23776
XMW1299	Hydrocarbons	Heptane, 3,3,5-trimethyl-	0	0	-2.52632	0	2.48952	2.46317		0	0	2.46317
D102	Ketone	1-Pentanone, 1-phenyl-	0	0	-2.35753	0	2.51824	2.41611		0	0	2.41611
KMW0114	Ketone	3-mercapto-2-pentanone	0	0	-3.19636	0	3.16126	3.17499		0	0	3.17499
KMW0233	Ketone	Acetophenone	0	0	2.24453	0	-2.50521	-2.21271		0	0	-2.21271
KMW0378*036	Ketone	Ethanone, 1-(4-methylphenyl)-	0	0	-1.2923	0	1.29126	1.27229		0	0	1.27229
NMW0757	Ketone	Cyclopentanone	0	0	0	0	1.15954	1.08095		0	0	1.08095
QWMW0216	Ketone	3-Decanone	2.51009	2.45115	2.89851	0	0	0		2.51009	0	0
QWMW0522	Ketone	1-(1,3-Oxazol-2-yl)ethan-1-one	0	0	-2.99386	0	2.65683	2.70788		0	0	2.70788
QWMW0625	Ketone	Dihydroxyacetone	0	0	-2.6725	0	2.86804	2.77819		0	0	2.77819
WAMW0273	Ketone	2(3H)-Furanone, 5-ethenyldihydro-5-methyl-	0	0	-1.20408	0	1.18401	1.22575		0	0	1.22575
WMW0226	Ketone	4H-Pyran-4-one	0	0	-2.83289	0	2.25258	2.47311		0	0	2.47311
XMW0008	Ketone	Isophorone	0	0	4.19228	0	-4.19228	-3.34428		0	0	-3.34428
XMW0091	Ketone	3-Isopropylidene-5-methyl-hex-4-en-2-one	0	0	-1.50664	0	1.26372	0		0	0	0
XMW0423	Ketone	6,8-Nonadien-2-one, 8-methyl-5-(1-methylethyl)-, (E)-	0	0	-2.79491	0	2.75661	2.70354		0	0	2.70354
XMW0676*036	Ketone	Ethanone, 1-(3-methylphenyl)-	0	0	-1.2923	0	1.29126	1.27229		0	0	1.27229
XMW0717*036	Ketone	Ethanone, 1-(2-methylphenyl)-	0	0	-1.2923	0	1.29126	1.27229		0	0	1.27229
XMW1088	Ketone	4-Hydroxy-2-methylacetophenone	0	-1.30068	0	0	0	0		0	0	0
XMW1203	Ketone	2,5-Furandione, dihydro-3-methyl-	0	0	0	-1.95272	0	0		0	-1.95272	0
YZMW0355	Ketone	Cycloheptanone	0	0	0	0	-1.14097	0		0	0	0
YZMW0356	Ketone	Cyclooctanone	-1.99917	0	1.85408	0	-3.85325	-2.77484		-1.99917	0	-2.77484
YZMW0767	Ketone	Acetophenone, 4'-amino-	-1.17873	0	0	0	0	0		-1.17873	0	0
XMW1055	Nitrogen compounds	Cyclobutanecarbonitrile, 3,3-dimethyl-	0	0	-1.56415	0	1.37513	1.53682		0	0	1.53682
YZMW0554	Nitrogen compounds	Pentane, 1-nitro-	0	0	-1.20799	0	1.17802	1.14351		0	0	1.14351
D356	Phenol	3-Methoxy-5-methylphenol	0	0	0	0	0	1.02631		0	0	1.02631
GGMW0071	Phenol	Phenol, 2,3,5,6-tetramethyl-	0	0	-1.25454	0	1.42649	1.43488		0	0	1.43488
D293*367	Terpenoids	Cyclohexene, 4-[(1E)-1,5-dimethyl-1,4-hexadien-1-yl]-1-methyl-	-1.23523	0	0	0	0	0		-1.23523	0	0
D318	Terpenoids	.beta.-Oplopenone	1.03377	0	0	0	0	0		1.03377	0	0
D339*367	Terpenoids	cis-.alpha.-Bisabolene	-1.23523	0	0	0	0	0		-1.23523	0	0
KMW0257*155	Terpenoids	Bicyclo[3.1.0]hexan-2-ol, 2-methyl-5-(1-methylethyl)-, (1.alpha.,2.beta.,5.alpha.)-	0	0	-2.61569	0	2.56995	2.50383		0	0	2.50383
KMW0301*155	Terpenoids	Bicyclo[3.1.0]hexan-2-ol, 2-methyl-5-(1-methylethyl)-, (1.alpha.,2.alpha.,5.alpha.)-	0	0	-2.61569	0	2.56995	2.50383		0	0	2.50383
KMW0576*365	Terpenoids	Aromandendrene	0	0	0	0	1.08074	0		0	0	0
KMW0589	Terpenoids	Humulene	0	0	0	0	1.1739	0		0	0	0
KMW0590*083	Terpenoids	Naphthalene, 1,2,3,5,6,7,8,8a-octahydro-1,8a-dimethyl-7-(1-methylethenyl)-, [1R-(1.alpha.,7.beta.,8a.alpha.)]-	0	0	1.26213	0	-1.34721	-1.353		0	0	-1.353
QWMW0098	Terpenoids	2-Cyclohexen-1-ol, 3-methyl-6-(1-methylethyl)-	1.19252	0	0	0	0	0		1.19252	0	0
WMW0053	Terpenoids	Benzene, 1-(1,5-dimethylhexyl)-4-methyl-	0	0	-1.01683	0	1.51733	0		0	0	0
WMW0148	Terpenoids	Spiro[4.5]dec-7-ene, 1,8-dimethyl-4-(1-methylethenyl)-, [1S-(1.alpha.,4.beta.,5.alpha.)]-	2.27871	0	0	1.57951	3.68224	0		2.27871	1.57951	0
WMW0223*365	Terpenoids	Cedrene	0	0	0	0	1.08074	0		0	0	0
XMW0391*358	Terpenoids	3,5,11-Eudesmatriene	0	0	1.36554	0	-1.7084	-1.55348		0	0	-1.55348
XMW0468	Terpenoids	Bicyclo[3.1.1]hept-2-ene, 2,6-dimethyl-6-(4-methyl-3-pentenyl)-	0	0	0	0	1.02795	0		0	0	0
XMW0469*083	Terpenoids	(1R,3aS,8aS)-7-Isopropyl-1,4-dimethyl-1,2,3,3a,6,8a-hexahydroazulene	0	0	1.26213	0	-1.34721	-1.353		0	0	-1.353
XMW0797*083	Terpenoids	Naphthalene, 1,2,4a,5,6,8a-hexahydro-4,7-dimethyl-1-(1-methylethyl)-,[1R-(1.alpha.,4a.alpha.,8a.alpha.)]-	0	0	1.26213	0	-1.34721	-1.353		0	0	-1.353
XMW0987*358	Terpenoids	Eudesma-2,4,11-triene	0	0	1.36554	0	-1.7084	-1.55348		0	0	-1.55348
XMW0992*358	Terpenoids	(2R,8R,8aS)-8,8a-Dimethyl-2-(prop-1-en-2-yl)-1,2,3,7,8,8a-hexahydronaphthalene	0	0	1.36554	0	-1.7084	-1.55348		0	0	-1.55348
XMW2972	Terpenoids	1H-Benzocycloheptene, 2,4a,5,6,7,8,9,9a-octahydro-3,5,5-trimethyl-9-methylene-, (4aS-cis)-	1.94594	0	1.3632	1.94243	0	-1.3597		1.94594	1.94243	-1.3597
XMW3064	Terpenoids	Bicyclo[3.1.0]hexan-3-one, 4-methyl-1-(1-methylethyl)-, [1S-(1.alpha.,4.beta.,5.alpha.)]-	0	0	1.78273	0	-1.33948	0		0	0	0
XMW3198*155	Terpenoids	5-Isopropyl-2-methylbicyclo[3.1.0]hexan-2-ol	0	0	-2.61569	0	2.56995	2.50383		0	0	2.50383
